# Supplementary material for: Non-canonical function of DGCR8 in DNA double-strand break repair signaling and tumor radioresistance
Source: Nat Commun. 2021 Jun 29;12:4033. doi: 10.1038/s41467-021-24298-z (PMC8242032; doi:10.1038/s41467-021-24298-z)
Supplement: Supplementary file 3 — Source Data [file 41467_2021_24298_MOESM3_ESM.xlsx]

## Sheet: Figure 1b
Figure 1b
	Survival fraction
	Cell lines (LM2)	GFP			DGCR8			Drosha			Exportin-5			Dicer
	IR Dose (Gy)																		Panel	Groups compared	P value
	0	0.77027	1.07432	1.15541	1.01852	1.14815	0.833333	1.03902	0.95122	1.00976	0.902655	1.12832	0.969027	0.838235	1.04412	1.11765			Figure 1b	GFP vs DGCR8 (5 Gy IR)	P=0.003
	1	0.415541	0.527027	0.567568	0.907407	1.03704	0.87963	0.636585	0.519512	0.585366	0.345133	0.404867	0.30531	0.551471	0.455882	0.411765
	3	0.0891892	0.113514	0.133784	0.344444	0.318519	0.377778	0.114146	0.131707	0.149268	0.100885	0.0663717	0.0902655	0.132353	0.152941	0.108824
	5	0.0121622	0.0162162	0.0202703	0.105556	0.0981481	0.148148	0.0307317	0.0234146	0.0219512	0.0146018	0.0106195	0.0159292	0.0132353	0.0205882	0.025

## Sheet: Figure 1c
Figure 1c
	Relative ratio
	Hours post-IR	NT	2 h	4 h	8 h	24 h	48 h
	Protein name
	DGCR8	1	1.56172	2.97408	3.34688	4.46659	1.21972
	Drosha	1	1.27119	1.23029	1.58572	1.89812	1.36976
	Exportin-5	1	0.956228	0.933553	1.07176	1.139	1.08737
	Dicer	1	1.13779	1.0981	1.21241	1.1549	1.06353

## Sheet: Figure 1d
Figure 1d
	Survival fraction
	Cell lines (LM2)	GFP			WT DGCR8			Δ692-DGCR8
	IR Dose (Gy)												Panel	Groups compared	P value
	0	0.788136	1.16949	1.04237	0.918699	1.20325	0.878049	0.944118	0.970588	1.08529			Figure 1d	GFP vs WT DGCR8 (5 Gy IR)	P=0.002
	1	0.542373	0.423729	0.627119	0.849593	0.995935	0.95935	0.992647	0.877941	0.802941			Figure 1d	GFP vs Δ692-DGCR8 (5 Gy IR)	P=0.0003
	3	0.118644	0.154802	0.0836158	0.336043	0.504065	0.572358	0.394118	0.349412	0.485882
	5	0.0131356	0.0220339	0.0173729	0.103659	0.144309	0.156098	0.102794	0.0966176	0.0820588

## Sheet: Figure 1f
Figure 1f
	Survival fraction
	Cell lines	LM2			LM2-R
	IR Dose (Gy)
	0	0.948387	1.04516	1.12258	1.14085	0.908451	1.01408			Panel	Groups compared	P value
	1	0.493548	0.416129	0.648387	1.00352	0.866197	0.982394			Figure 1f	LM2 vs LM2-R (4 Gy IR)	P=0.0007
	2	0.212903	0.178065	0.12	0.798592	0.612676	0.807042
	4	0.0619355	0.0329032	0.0464516	0.587324	0.445775	0.610563

## Sheet: Figure 1h
Figure 1h
	Relative ratio
	Cell lines	LM2				LM2-R
	Hours post-IR	NT	4 h	8 h	48 h	NT	4 h	8 h	48 h
	Protein name
	DGCR8	1	1.9144	3.64344	1.29489	3.7043	5.54637	6.16778	4.34687
	Drosha	1	1.09347	1.10017	1.10574	1.24145	1.13809	1.1555	1.24046
	Exportin-5	1	0.942288	0.971322	1.0126	0.883215	0.869483	1.04461	1.13524
	Dicer	1	1.38283	1.74791	1.49458	1.54	1.35894	1.23283	0.928957

## Sheet: Figure 1j
Figure 1j
	Survival fraction																		Panel	Groups compared	P value
	Cell lines (LM2-R)	sh-Control			sh-DGCR8			sh-DGCR8 + GFP			sh-DGCR8 + WT DGCR8			sh-DGCR8 + Δ692-DGCR8					Figure 1j	sh-DGCR8 vs sh-Control (4 Gy IR)	P=0.000111
	IR Dose (Gy)																		Figure 1j	sh-DGCR8 vs sh-DGCR8 + WT DGCR8 (4 Gy IR)	P=0.0004725
	0	1.12245	0.918367	0.959184	0.969925	1.10526	0.924812	0.857143	0.969925	1.17293	1.06122	0.938776	1	1.00781	1.07812	0.914062			Figure 1j	sh-DGCR8 vs sh-DGCR8 + Δ692-DGCR8 (4 Gy IR)	P=0.0009048
	1	0.989796	0.877551	0.94898	0.575188	0.473684	0.394737	0.43985	0.496241	0.654135	0.867347	0.938776	0.826531	0.9375	1.07812	0.914062			Figure 1j	sh-DGCR8 + GFP vs sh-Control (4 Gy IR)	P=0.000111
	2	0.742857	0.6	0.714286	0.17594	0.184962	0.207519	0.24812	0.216541	0.198496	0.583673	0.522449	0.616327	0.520312	0.571875	0.4875			Figure 1j	sh-DGCR8 + GFP vs sh-DGCR8 + WT DGCR8 (4 Gy IR)	P=0.0005008
	4	0.506122	0.44898	0.544898	0.0383459	0.0699248	0.0586466	0.0721805	0.0766917	0.056391	0.367347	0.340816	0.440816	0.288281	0.363281	0.396094			Figure 1j	sh-DGCR8 + GFP vs sh-DGCR8 + Δ692-DGCR8 (4 Gy IR)	P=0.0009864

## Sheet: Figure 1k
Figure 1k		Average tumor diameter (mm)
	NT Groups		sh-Control, no treatment						sh-DGCR8, no treatment						sh-DGCR8 + WT DGCR8, no treatment						sh-DGCR8 + Δ692-DGCR8, no treatment
		Mouse ID	314	161	328	373	387		320	339	358	162	392		361	193	335	365	422		341	343	437	321	325
	Days
	0		7.8	8.26667	8.56667	8.2	8.26667		8.23333	7.6	7.66667	8.1	7.53333		8.53333	7.8	7.9	8.042	8		7.5	7.8	7.9	8.56667	8.33333
	2		8.24444	9.37778	9.65556	9.24444	8.8		8.61111	8.35556	8.04444	9.56667	9.08889		9.08889	9.28889	8.28333	8.1564	8.13333		8.74444	8.28889	8.76667	8.85	8.76667
	4		8.61111	9.6	10.7083	10	9.38333		9.09167	9.22222	8.5	10.6222	10.0222		9.71667	10.3778	8.66667	8.83333	8.26667		9.8	8.65	9.625	9.13333	9.2
	6		8.9	10.15	11.725	10.8	10.0167		9.675	10.2	9.03333	11.2667	10.3333		10.4167	11.0667	9.3	9.36667	9		10.6667	8.88333	10.475	9.68333	10.1
	8		9.43333	10.7	12.5833	11.6	10.6333		10.3833	10.5833	9.79167	12.1	10.6667		11.1	11.6833	9.93333	9.9	9.73333		11.1167	9.38333	11.0167	10.2333	11
	10		9.96667	11.0833	13.2833	12.3	11.2333		11.2167	10.9667	10.775	12.9333	11		11.7667	12.3	10.6333	10.4333	9.86667		11.5667	10.15	11.25	11.3667	11.1
	12		10.9833	11.4667	13.8333	13	11.6333		12.0333	12.1	11.2167	13.8167	11.8833		12.3667	12.4333	11.1267	10.6467	10.6667		11.9833	10.8167	11.4	11.9267	11.42
	14		12	11.7	14.2933	14.1	11.9733		12.74	13.2333	11.3467	14.7	12.7667		12.84	12.5667	11.62	10.86	11.4667		12.4	11.4667	11.8267	12.4867	11.74
	16		12.6	12.3533	14.8133	14.38	12.4533		13.3533	13.4667	11.7067	14.9333	13.4		13.2533	14.2333	12.2556	11.4111	12.4444		13.7333	12.2	12.6133	13.0444	12.1778
	18		13.44	13.0067	15.3333	14.66	12.9333		13.9667	13.9867	12.0667	15.3733	14.28		13.6667	14.38	13.0333	12.3	13.6		14.28	12.9333	13.4	13.6	12.7333
	20								15.0556	14.5067	12.7778	15.8133	15.16		14.5778	14.5267	13.65	12.6167	14.3		14.8267	13.4444	14.3556	14.2833	13.0167
	22														15.15	14.6111	14.2667	12.9333	15		15.3222	14.3417	15.1917	14.9667	13.3
	24														15.3833	14.6333	14.7111	13.5111	15.6889		15.7667	15.625	15.9083	15.5667	14.1667
		Average tumor diameter (mm)
	IR Groups		sh-Control, XRT 2 Gy daily × 5 times a week × 2 weeks						sh-DGCR8, XRT 2 Gy daily × 5 times a week × 2 weeks						sh-DGCR8 + WT DGCR8, XRT 2 Gy daily × 5 times a week × 2 weeks						sh-DGCR8 + Δ692-DGCR8, XRT 2 Gy daily × 5 times a week × 2 weeks
		Mouse ID	329	330	354	315	390		318	336	393	395	417		382	385	364	381	424		344	153	405	439	378
	Days
	0		8	8.8	7.7	7.8	8.06667		8.23333	8.1	8.63333	7.7	7.73333		8.56667	7.86667	8.06667	7.8	8.86667		8.76667	7.83333	8.6	7.66667	7.7
	2		8.86667	9.11111	8.14444	8.2	8.2		8.23333	8.74444	8.25556	8.47778	8.02222		8.87778	8.13333	8.26667	7.95	9.46667		9.34444	7.87778	9.08889	8.44444	7.86667
	4		9.33333	9.43333	8.61667	8.81667	8.43333		8.425	9.04167	8.41667	8.94167	8.55		9.13333	8.425	8.46667	8.1	10.0667		9.84167	8.1	9.43333	8.70833	8.03333
	6		9.4	9.76667	9.11667	9.65	8.76667		8.50833	8.99167	9.11667	9.09167	9.31667		9.33333	8.74167	8.91667	8.41667	10.5333		10.2583	8.5	9.63333	8.45833	8.43333
	8		9.70833	10.175	9.525	10.4083	9.25		8.70833	8.98333	9.6	9.18333	9.64167		9.66667	8.8	9.36667	8.73333	11		10.5	8.80833	9.80833	8.71667	8.83333			Panel	Groups compared	P value
	10		10.2583	10.6583	9.84167	11.0917	9.88333		9.025	9.01667	9.86667	9.21667	9.525		10.1333	8.6	10.1667	8.76667	11.6		10.5667	9.025	9.95833	9.48333	9.56667			Figure 1k	sh-Control vs sh-DGCR8 (XRT 2 Gy daily × 5 times a week × 2 weeks, 42 Days)	P=0.004
	12		10.55	10.9667	9.96667	11.3333	10.4667		9.25	9.01667	10.0333	9.48333	9.5		10.5167	9.06667	10.46	8.96667	11.7067		10.7	8.86667	10.2167	10	9.7			Figure 1k	sh-DGCR8 vs sh-DGCR8 + WT DGCR8 (XRT 2 Gy daily × 5 times a week × 2 weeks, 42 Days)	P=0.012
	14		10.66	11.0933	9.86667	11.24	10.7867		9.36	9.04667	10.0533	9.67333	9.52667		10.9267	9.72667	10.7533	9.16667	11.8133		10.86	8.74667	10.5133	10.18	9.83333			Figure 1k	sh-DGCR8 vs sh-DGCR8 + Δ692-DGCR8 (XRT 2 Gy daily × 5 times a week × 2 weeks, 42 Days)	P=0.007
	16		10.8467	11.2133	9.73333	11.2533	10.8933		9.34667	9.14	10.0267	9.55333	9.51333		11.4467	9.91333	10.8444	9.43333	11.9222		10.98	9.04	10.74	10.2733	9.97778
	18		11.0333	11.3333	9.6	11.2667	11		9.53333	9.23333	10	9.43333	9.5		11.9667	10.1	10.7333	9.76667	12.0333		11.1	9.33333	10.9667	10.3667	10.1333
	20		11.2556	11.2222	9.91111	11.6889	11.0667		8.93333	9.14444	9.64444	10.1667	9.76667		12.2333	10.6778	11.3833	9.83333	10.65		11.4556	9.62222	11.1667	10.7889	10.1333
	22		11.775	11.4333	10.1	12.1333	11.4167		8.63333	9.05	9.475	10.4167	9.84167		12.5917	11.1667	12.0333	9.9	9.26667		11.8417	9.85833	11.575	11.1333	10.1333
	24		12.5917	11.9667	10.1667	12.6	12.05		8.63333	8.95	9.49167	10.1833	9.725		13.0417	11.5667	12.3444	9.94444	12.0889		12.2583	10.0417	12.1917	11.4	10.8444
	26		13.1333	12.4556	10.3444	13.0333	12.4		8.78889	9.08889	9.83333	10.4	10.1333		13.3667	11.7889	12.6	10.1083	13.6917		12.6	10.0333	12.6111	11.4889	11.3833
	28		13.4	12.9	10.6333	13.4333	12.4667		9.1	9.46667	10.5	11.0667	11.0667		13.5667	11.8333	12.8	10.3917	14.075		12.8667	9.83333	12.8333	11.4	11.75
	30		13.7833	13.3333	10.65	13.35	13.0667		9.18333	9.81667	10.6333	10.6833	11.4833		13.7333	12	13.0417	10.4667	14.4333		12.8833	10.5	12.9667	11.8333	12.0083
	32		14.1667	13.7667	10.6667	13.2667	13.6667		9.26667	10.1667	10.7667	10.3	11.9		13.9	12.1667	13.325	10.3333	14.7667		12.9	11.1667	13.1	12.2667	12.1583
	34		14.4167	14.1	11.0167	13.4	13.9		9.23333	10.2667	11.0833	10.85	11.9833		13.9167	12.1833	13.7	10.2	15.1333		13.3167	11.35	13.2833	12.4333	12.3222
	36		14.6667	14.4333	11.3667	13.5333	14.1333		9.3	10.3667	11.4	11.4	12.0667		13.9333	12.2	14.1667	10.0667	15.5333		13.7333	11.5333	13.4667	12.6	12.5
	38		15.1556	15.0111	11.9	13.9556	14.4889		9.6	10.5	11.8889	12.4889	12.2444		14.0667	12.2444	14.8556	10.7556	15.5556		14.3556	11.7333	13.7556	12.8222	13.5889
	40		15.7667	15.3	12.4333	13.9556	14.7111		9.82222	10.7	12.1556	12.5111	12.4444		14.3444	12.4556	15.3417	11.4833	15.6167		14.525	11.9778	13.9111	13.1556	14.275
	42		16.5	15.3	12.9667	13.5333	14.8		9.86667	10.9667	12.2	11.4667	12.6667		14.7667	12.8333	15.625	12.25	15.7167		14.6541	12.2667	13.9333	13.6	14.5583
	44		16.7167	15.7667	13.35	14.5667	14.8333		10.05	11.4667	11.9333	11.6167	12.5
	46		16.9333	16.2333	13.7333	15.6	14.8667		10.2333	11.9667	11.6667	11.7667	12.3333

## Sheet: Figure 2a
Figure 2a
		Cells with >10 γH2AX foci (%)
	Figure 2a
																	Panel	Foci	Groups compared	P value
		Hours post IR 2Gy	NT			1 h			8 h			24 h					Figure 2a	γH2AX	sh-Control vs sh-DGCR8#1 (8 h post IR)	P=0.0000757888
																	Figure 2a	γH2AX	sh-Control vs sh-DGCR8#2 (8 h post IR)	P=0.0001
		sh-Control	4.32	5.65	3.86	93.81	96.2	91.58	42.56	46.27	40.11	10.52	12.41	8.2			Figure 2a	γH2AX	sh-Control vs sh-DGCR8#1 (24 h post IR)	P=0.00014907
		sh-DGCR8#1	7.24	6.21	5.92	97.55	98.79	93.13	85.63	88.6	82.31	55.36	59.2	49.23			Figure 2a	γH2AX	sh-Control vs sh-DGCR8#2 (24 h post IR)	P=0.0000918577
		sh-DGCR8#2	6.78	7.04	5.77	96.21	96.41	90.57	82.97	87.65	80.7	52.52	53.52	46.37			Figure 2a	DGCR8	sh-Control (1 h post IR) vs sh-Control (8 h post IR)	P=0.000033624
																	Figure 2a	DGCR8	sh-Control (8 h post IR) vs sh-Control (24 h post IR)	P=0.000083566
		Cells with >10 DGCR8 foci (%)
		Hours post IR 2Gy	NT			1 h			8 h			24 h
		sh-Control	3.43	3.75	2.82	92.33	94.58	88.24	39.62	43.2	37.32	7.81	9.85	6.52
		sh-DGCR8#1	1.04	1.06	1.03	1.57	1.68	1.52	1.16	1.39	1.07	1.1	1.18	1.05
		sh-DGCR8#2	0.93	0.94	0.82	1.24	1.35	1.19	1.04	1.17	1.09	1.03	1.12	0.98

## Sheet: Figure 3b
Figure 3b
	Relative repair efficiency
	Repair type	HR (mCherry)			NHEJ (GFP)					Panel	Repair type	Groups compared	P value
										Figure 3b	HR	sh-Control vs sh-DGCR8#1	P=0.0004
	sh-Control	1.01653	1.04132	0.942149	1.03872	0.990888	0.970387			Figure 3b	HR	sh-Control vs sh-DGCR8#2	P=0.0004
	sh-DGCR8#1	0.396694	0.495868	0.347107	0.512528	0.464692	0.375854			Figure 3b	NHEJ	sh-Control vs sh-DGCR8#1	P=0.0003
	sh-DGCR8#2	0.446281	0.421488	0.297521	0.574032	0.512528	0.416856			Figure 3b	NHEJ	sh-Control vs sh-DGCR8#2	P=0.0006

## Sheet: Figure 3f
Figure 3f
	Cells with >10 MDC1 foci (%)
	Hours post IR 2Gy	NT			1 h
	sh-Control	2.54	2.87	2.1	94.5	97.2	92.31
	sh-DGCR8#1	3.25	3.8	2.91	96.78	98.2	94.23
	sh-DGCR8#2	3.04	3.61	2.84	96.14	98	93.76
	Cells with >10 RNF8 foci (%)
	Hours post IR 2Gy	NT			1 h
	sh-Control	3.2	3.67	3.04	85.53	90.67	84.26
	sh-DGCR8#1	4.18	5.2	3.72	89.3	93.33	87.31
	sh-DGCR8#2	3.91	4.91	3.5	87.15	92.6	85.67
	Cells with >10 RNF168 foci (%)
	Hours post IR 2Gy	NT			1 h							Panel	Foci	Groups compared	P value
												Figure 3f	RNF168	sh-Control vs sh-DGCR8#1 (1 h post IR)	P=0.00000198316
	sh-Control	3.15	3.89	3.07	89.35	93.12	86.8					Figure 3f	RNF168	sh-Control vs sh-DGCR8#2 (1 h post IR)	P=0.0000029383
	sh-DGCR8#1	2.97	3.43	3.1	9.38	10.3	8.23
	sh-DGCR8#2	2.65	3.13	2.95	10.1	12.68	9.36
	Cells with >10 53BP1 foci (%)
	Hours post IR 2Gy	NT			1 h							Panel	Foci	Groups compared	P value
												Figure 3f	53BP1	sh-Control vs sh-DGCR8#1 (1 h post IR)	P=0.000001050
	sh-Control	3.33	3.48	3.02	93.61	95.2	91.36					Figure 3f	53BP1	sh-Control vs sh-DGCR8#2 (1 h post IR)	P=0.000001745
	sh-DGCR8#1	3.45	3.22	3	12.27	14.3	10.03
	sh-DGCR8#2	3.27	3.12	2.9	12.56	16.51	11.69
	Cells with >10 BRCA1 foci (%)
	Hours post IR 2Gy	NT			1 h							Panel	Foci	Groups compared	P value
												Figure 3f	BRCA1	sh-Control vs sh-DGCR8#1 (1 h post IR)	P=0.0000075506
	sh-Control	1.73	2.4	1.63	85.2	91.3	84.37					Figure 3f	BRCA1	sh-Control vs sh-DGCR8#2 (1 h post IR)	P=0.000007463
	sh-DGCR8#1	1.7	1.89	1.5	8.26	12.72	9.03
	sh-DGCR8#2	1.57	1.76	1.43	9.37	13.24	9.17

[truncated: 27 more sheets: Figure 4j, Figure 5e, Figure 5f, Figure 7c, Figure 7d, Figure 7e, Figure 7f, Figure 8d, Supplementary Figure 1a, Supplementary Figure 1b, Supplementary Figure 1c, Supplementary Figure 1d, Supplementary Figure 1e, Supplementary Figure 2a, Supplementary Figure 2b-1, Supplementary Figure 2b-2, Supplementary Figure 2b-3, Supplementary Figure 2f, Supplementary Figure 2g, Supplementary Figure 4a …]
